# Supplementary material for: Impaired Innate Immunity in Pediatric Patients Type 1 Diabetes—Focus on Toll-like Receptors Expression
Source: Int J Mol Sci. 2021 Nov 9;22(22):12135. doi: 10.3390/ijms222212135 (PMC8625857; doi:10.3390/ijms222212135)
Supplement: Supplementary file 1 [file ijms-22-12135-s001.zip]

Archive with 1 entries (1 files):
- ijms-1412723-supplementary.pdf
